# Supplementary material for: Mitochondrial Transplantation Moderately Ameliorates Retinal Degeneration in Royal College of Surgeons Rats
Source: Biomedicines. 2022 Nov 10;10(11):2883. doi: 10.3390/biomedicines10112883 (PMC9687640; doi:10.3390/biomedicines10112883)
Supplement: Supplementary file 1 [file biomedicines-10-02883-s001.zip]

Archive with 4 entries (4 files):
- biomedicines-1958258-supplementary.pdf
- Figure S1.jpg
- Figure S2 v2.jpg
- Figure S3 v2.jpg
